# Supplementary material for: Mutual Modulation of the Activities of Human CYP2D6 and Four UGTs during the Metabolism of Propranolol
Source: Curr Issues Mol Biol. 2023 Aug 26;45(9):7130–46. doi: 10.3390/cimb45090451 (PMC10527876; doi:10.3390/cimb45090451)
Supplement: Supplementary file 1 [file cimb-45-00451-s001.zip]

Archive with 1 entries (1 files):
- cimb-2571116-supplementary.pdf
